# Supplementary material for: Multiple Proteases to Localize Oxidation Sites
Source: PLoS One. 2015 Mar 16;10(3):e0116606. doi: 10.1371/journal.pone.0116606 (PMC4361631; doi:10.1371/journal.pone.0116606)
Supplement: S1 Table — (XLSX) [file pone.0116606.s002.xlsx]

## Sheet: Sheet1
Table_S1. List of all oxidative modifications searched.
	Modification	Mass Change	Residues
	Mono Oxidation	15.99491 Da	Lys, Arg, Pro, Thr, Met, His, Tyr, Ala, Asn, Asp, Glu, Gln, Ile, Leu, Phe, Ser, Val
	Dioxidation	31.98982 Da	Lys, Arg, Pro, His, Tyr, Asn, Asp, Phe, Met
	Carbonylation	13.97926 Da	Lys, Arg, Pro, Glu, Gln, Leu, Ser, Val, Ile
	Deamidation	0.98402 Da	Gln, Arg, Asn
	Decarboxylation	-30.01056 Da	Asp, Glu
Special oxidations of histidine	His-Asn	-23.0159 Da	His
	His-Asp	-22.0319 Da	His
	His-Aspartylurea	-10.03198 Da	His
	His - Formy Asn	4.97892 Da	His
Special carbonylation	Lys-AminoAdSA	-1.0316 Da	Lys
	Lys-Aminoadipic acid	14.9632 Da	Lys
	Arg-GluSA	-43.0534 Da	Arg
	Pro-Pyrrolidinone	-30.0105 Da	Pro
	Thr-Oxd'n	-2.01565 Da	Thr
